# Supplementary material for: Mineral Concentration in Spring Wheat Grain Under Organic, Integrated, and Conventional Farming Systems and Their Alterations During Processing
Source: Plants (Basel). 2025 Mar 23;14(7):1003. doi: 10.3390/plants14071003 (PMC11990186; doi:10.3390/plants14071003)
Supplement: Supplementary file 1 [file plants-14-01003-s001.zip]

Archive with 1 entries (1 files):
- plants-3500748-supplementary.pdf
